# Supplementary material for: Households’ poverty and inequality after the COVID-19: Insights from panel data of face-to-face surveys in Southeast Asia
Source: PLoS One. 2026 Jan 30;21(1):e0341648. doi: 10.1371/journal.pone.0341648 (PMC12922772; doi:10.1371/journal.pone.0341648)
Supplement: S1 Data — (ZIP) [file pone.0341648.s010.zip]

Archive with 3 entries (2 files):
- 7. Replications/
- 7. Replications/1.Dofile.do
- 7. Replications/2.Data.dta
