# Supplementary material for: Households’ poverty and inequality after the COVID-19: Insights from panel data of face-to-face surveys in Southeast Asia
Source: PLoS One. 2026 Jan 30;21(1):e0341648. doi: 10.1371/journal.pone.0341648 (PMC12922772; doi:10.1371/journal.pone.0341648)
Supplement: S1 Data — (ZIP) [file pone.0341648.s010.zip › 7. Replications/1.Dofile.do]

******** COVID-19 and Inequality ********


use 2.Data.dta, replace


******** Table 1: Descriptive of household characteristics
global hh_var treated  age gender ethnic hh_size no_adult no_elderly socio_member share_farmlab edu_year mean_edu_hh shock_exposure area_perca asset_perca prov_unemploy prov_ruralpop      

global depen_var dai_inc_per   

*** 
estpost sum $depen_var $hh_var 
est store WO

estpost sum $depen_var $hh_var  if year==2010
est store WO10

estpost sum $depen_var $hh_var  if year==2016
est store WO16

estpost sum $depen_var $hh_var  if year==2022
est store WO22

estpost ttest $depen_var $hh_var , by(year_1016)
est store TEST1016

estpost ttest $depen_var $hh_var , by(year_1622)
est store TEST1622

estpost ttest $depen_var $hh_var , by(year_1022)
est store TEST1022

esttab WO WO10 WO16 WO22 TEST1016 TEST1622 TEST1022 using Table_1_descriptive.rtf, varwidth(25) star(* 0.1 ** 0.05 *** 0.01) label cell(mean(label(Mean) fmt(%9.2f)) sd(label(SD) par fmt(%9.2f)) b(star fmt(%9.2f))) replace nonumber mtitle("Whole sample (n = 10068)" "2010 (n = 2517)" "2016 (n = 2517)" "2022 (n = 2517)" "Meandiff/2010-2016" "Meandiff/2016-2022" "Meandiff/2010-2022")


*** Ranksum tests for dummies
* 2010 - 2016
mat Y = J(10,3,.)

local g 1
foreach var of varlist  treated  gender ethnic socio_member shock_exposure  {
ranksum `var', by(year_1016)
mat Y[`g',1] = r(mu_1)
mat Y[`g',2] = r(z)
mat Y[`g',3] = r(p)
local g=`g'+1

}

matrix rownames Y =  treated gender ethnic socio_member shock_exposure  
matrix colnames Y =  Yes z P_Value

matrix list Y
frmttable using Table_1_dummy.doc, replace  statmat(Y)


* 2016 - 2022
mat Y = J(10,3,.)

local g 1
foreach var of varlist treated gender ethnic socio_member shock_exposure   {
ranksum `var' , by(year_1622)
mat Y[`g',1] = r(mu_1)
mat Y[`g',1] = r(mu_1)
mat Y[`g',2] = r(z)
mat Y[`g',3] = r(p)
local g=`g'+1

}

matrix rownames Y =  treated  gender ethnic socio_member shock_exposure
matrix colnames Y =  Yes z P_Value

matrix list Y
frmttable using Table_1_dummy.doc, append  statmat(Y)


* 2010 - 2022
mat Y = J(10,3,.)

local g 1
foreach var of varlist treated gender ethnic socio_member shock_exposure   {
ranksum `var' , by(year_1022)
mat Y[`g',1] = r(mu_1)
mat Y[`g',1] = r(mu_1)
mat Y[`g',2] = r(z)
mat Y[`g',3] = r(p)
local g=`g'+1

}

matrix rownames Y =  treated gender ethnic socio_member shock_exposure 
matrix colnames Y =  Yes z P_Value

matrix list Y
frmttable using Table_1_dummy.doc, append  statmat(Y)


******** Table 2: Descriptive of Gini coefficients

estpost sum gini gini_31 gini_34 gini_48 gini_405 gini_605
est store WO

estpost sum gini gini_31 gini_34 gini_48 gini_405 gini_605 if year==2010
est store WO10

estpost sum gini gini_31 gini_34 gini_48 gini_405 gini_605 if year==2016
est store WO16

estpost sum gini gini_31 gini_34 gini_48 gini_405 gini_605 if year==2022
est store WO22

estpost ttest gini gini_31 gini_34 gini_48 gini_405 gini_605, by(year_1016)
est store TEST1016

estpost ttest gini gini_31 gini_34 gini_48 gini_405 gini_605, by(year_1622)
est store TEST1622

estpost ttest gini gini_31 gini_34 gini_48 gini_405 gini_605, by(year_1022)
est store TEST1022

esttab WO WO10 WO16 WO22 TEST1016 TEST1622 TEST1022 using Table_2_descriptive.rtf, varwidth(25) star(* 0.1 ** 0.05 *** 0.01) label cell(mean(label(Mean) fmt(%9.2f)) sd(label(SD) par fmt(%9.2f)) b(star fmt(%9.2f))) replace nonumber mtitle("Whole sample" "2010" "2016" "2022" "Meandiff/2010-2016" "Meandiff/2016-2022" "Meandiff/2010-2022")


******** Figure 1: Gini coefficients by povinces
****** 2016
preserve
keep if year==2016
glcurve dai_inc_per if prov==31 ,  lorenz gl(g1) p(p1) nograph
glcurve dai_inc_per if prov==34,  lorenz gl(g2) p(p2) nograph 
glcurve dai_inc_per if prov==48 , lorenz gl(g3) p(p3) nograph
glcurve dai_inc_per if prov==405,  lorenz gl(g4) p(p4) nograph
glcurve dai_inc_per if prov==605 ,  lorenz gl(g5) p(p5) nograph


replace g1 = g1*100
replace g2 = g2*100
replace g3 = g3*100
replace g4 = g4*100
replace g5 = g5*100

replace p1 = p1*100
replace p2 = p2*100
replace p3 = p3*100
replace p4 = p4*100
replace p5 = p5*100


graph twoway (function y = x , range(0 100)) (line g1 p1 , lpattern (solid) sort lcolor(red) lwidth(medthick)) (line g2 p2 , lpattern (solid) sort lcolor(gold) lwidth(medthick)) (line g3 p3, lpattern (dash) sort lcolor(navy	) lwidth(medthick)) (line g4 p4, lpattern (dash_dot) sort lcolor(blue	) lwidth(medthick)) (line g5 p5, lpattern (dash) sort lcolor(lime	)lwidth(medthick)), graphregion(style(none)  istyle(none) margin(zero) ) /*
*/ xlab(0(10)100, nogrid) ylab(0(10)100, nogrid) /*
*/ aspect(1) xtitle("Cumulative share of population", size(medium)) ytitle("Cumulative share of daily per capita income", size(medium))/*
*/ legend(on order(2 3 4 5 6 ) label(2 "Buriram" ) /*
*/ label(3 "Ubon Ratchathani" ) /*
*/ label(4 "Nakhon Phanom") label(5 "Ha Tinh") label(6 "Dak Lak")  size(small)  bmargin(zero) symxsize(8)/*
*/  pos(10) ring(0) col(1)) graphregion(fcolor(white) ifcolor(white) style (white) color(white) lstyle(white) lcolor(white) lpattern(blank)  ilpattern(blank) margin(zero) ) plotregion(fcolor(white) ifcolor(white) style (white) color(white) lstyle(white) lcolor(white) lpattern(blank)  ilpattern(blank) margin(medium))  title("Lorenz curve of 2016", pos(6) size(large) color(black) ) xsize(5.0)
graph export "Figure_1a_Lorenz_2016.tif", as(tif) replace
restore


****** 2022
preserve
keep if year==2022
glcurve dai_inc_per if prov==31 ,  lorenz gl(g1) p(p1) nograph
glcurve dai_inc_per if prov==34,  lorenz gl(g2) p(p2) nograph 
glcurve dai_inc_per if prov==48 , lorenz gl(g3) p(p3) nograph
glcurve dai_inc_per if prov==405,  lorenz gl(g4) p(p4) nograph
glcurve dai_inc_per if prov==605 ,  lorenz gl(g5) p(p5) nograph


replace g1 = g1*100
replace g2 = g2*100
replace g3 = g3*100
replace g4 = g4*100
replace g5 = g5*100

replace p1 = p1*100
replace p2 = p2*100
replace p3 = p3*100
replace p4 = p4*100
replace p5 = p5*100


graph twoway (function y = x , range(0 100)) (line g1 p1 , lpattern (solid) sort lcolor(red) lwidth(medthick)) (line g2 p2 , lpattern (solid) sort lcolor(gold) lwidth(medthick)) (line g3 p3, lpattern (dash) sort lcolor(navy	) lwidth(medthick)) (line g4 p4, lpattern (dash_dot) sort lcolor(blue	) lwidth(medthick)) (line g5 p5, lpattern (dash) sort lcolor(lime	)lwidth(medthick)), graphregion(style(none)  istyle(none) margin(zero) ) /*
*/ xlab(0(10)100, nogrid) ylab(0(10)100, nogrid) /*
*/ aspect(1) xtitle("Cumulative share of population", size(medium)) ytitle("Cumulative share of daily per capita income", size(medium))/*
*/ legend(on order(2 3 4 5 6 ) label(2 "Buriram" ) /*
*/ label(3 "Ubon Ratchathani" ) /*
*/ label(4 "Nakhon Phanom") label(5 "Ha Tinh") label(6 "Dak Lak")  size(small)  bmargin(zero) symxsize(8)/*
*/  pos(10) ring(0) col(1)) graphregion(fcolor(white) ifcolor(white) style (white) color(white) lstyle(white) lcolor(white) lpattern(blank)  ilpattern(blank) margin(zero) ) plotregion(fcolor(white) ifcolor(white) style (white)  color(white) lstyle(white) lcolor(white) lpattern(blank)  ilpattern(blank) margin(medium))  title("Lorenz curve of 2022", pos(6) size(large) color(black) ) xsize(5.0)
graph export "Figure_1b_Lorenz_2022.tif", as(tif) replace
restore


******** Table 3: Multidimensional poverty
global mpi mpi_noschool_child mpi_noprimary_adult mpi_unsafe_dwater mpi_noimpro_sani mpi_noelect_light inc_poor_320 MPI_deprived
 
***
estpost sum $mpi
est store WO

estpost sum $mpi  if year==2010
est store WO10

estpost sum $mpi  if year==2016
est store WO16

estpost sum $mpi  if year==2022
est store WO22

estpost ttest $mpi , by(year_1016)
est store TEST1016

estpost ttest $mpi , by(year_1622)
est store TEST1622

estpost ttest $mpi, by(year_1022)
est store TEST1022

esttab WO WO10 WO16 WO22 TEST1016 TEST1622 TEST1022 using Table_3_descriptive_mpi.rtf, varwidth(25) star(* 0.1 ** 0.05 *** 0.01) label cell(mean(label(Mean) fmt(%9.2f)) sd(label(SD) par fmt(%9.2f)) b(star fmt(%9.2f))) replace nonumber mtitle("Whole sample (n = 10068)" "2010 (n = 2517)" "2016 (n = 2517)" "2022 (n = 2517)" "Meandiff/2010-2016" "Meandiff/2016-2022" "Meandiff/2010-2022")


*** Ranksum tests for dummies
* 2010 - 2016
mat Y = J(15,3,.)

local g 1
foreach var of varlist $mpi {
ranksum `var', by(year_1016)
mat Y[`g',1] = r(mu_1)
mat Y[`g',2] = r(z)
mat Y[`g',3] = r(p)
local g=`g'+1

}

matrix rownames Y =  $mpi
matrix colnames Y =  Yes z P_Value

matrix list Y
frmttable using Table_3_dummy.doc, replace  statmat(Y)


* 2016 - 2022
mat Y = J(15,3,.)

local g 1
foreach var of varlist $mpi  {
ranksum `var', by(year_1622)
mat Y[`g',1] = r(mu_1)
mat Y[`g',1] = r(mu_1)
mat Y[`g',2] = r(z)
mat Y[`g',3] = r(p)
local g=`g'+1

}

matrix rownames Y =  $mpi
matrix colnames Y =  Yes z P_Value

matrix list Y
frmttable using Table_3_dummy.doc, append  statmat(Y)


* 2010 - 2022
mat Y = J(15,3,.)

local g 1
foreach var of varlist $mpi  {
ranksum `var', by(year_1022)
mat Y[`g',1] = r(mu_1)
mat Y[`g',1] = r(mu_1)
mat Y[`g',2] = r(z)
mat Y[`g',3] = r(p)
local g=`g'+1

}

matrix rownames Y =  $mpi
matrix colnames Y =  Yes z P_Value

matrix list Y
frmttable using Table_3_dummy.doc, append  statmat(Y)

				

******** Table 4: Correlation of the Covid-19 with household income, Gini coefficient of income, and poverty 
xtset household_id year

global control treated age gender ethnic hh_size no_adult no_elderly socio_member share_farmlab edu_year mean_edu_hh shock_exposure area_perca asset_poor prov_unemploy prov_ruralpop

***
eststo clear
xtreg ln_inc_perca time  $control ,  fe cluster(vill_id)
eststo est1

xtreg gini time  $control ,  fe cluster(vill_id)
eststo est3

xtreg inc_poor_320  time  $control ,  fe cluster(vill_id)
eststo est4

xtreg MPI_deprived time  $control ,  fe cluster(vill_id)
eststo est5

esttab using Table_4_Correlation.rtf, se replace star(* 0.1 ** 0.05 *** 0.01) cells (b(star fmt(%9.3f)) se (par(( )) fmt(%9.3f))) stats(N chi2 F p Wald r2 r2_w r2_b r2_o, fmt(%4.0f %4.3f %4.3f %6.3f))


******** Table 5.1: Heterogenous effects of the COVID-19 with interaction of head gender (S4 Table) 
global control treated age gender ethnic hh_size no_adult no_elderly socio_member share_farmlab edu_year mean_edu_hh shock_exposure area_perca asset_poor prov_unemploy prov_ruralpop

***
eststo clear
xtreg ln_inc_perca time int_timegender  $control ,  fe cluster(vill_id)
eststo est1

xtreg gini time int_timegender  $control ,  fe cluster(vill_id)
eststo est3

xtreg inc_poor_320  time int_timegender  $control ,  fe cluster(vill_id)
eststo est4

xtreg MPI_deprived time int_timegender  $control ,  fe cluster(vill_id)
eststo est5

esttab using Table_5_1_Inter_gender.rtf, se replace star(* 0.1 ** 0.05 *** 0.01) cells (b(star fmt(%9.3f)) se (par(( )) fmt(%9.3f))) stats(N chi2 F p Wald r2 r2_w r2_b r2_o, fmt(%4.0f %4.3f %4.3f %6.3f))


******** Table 5.1: Heterogenous effects of the COVID-19 with interaction of share of farm laborers (S5 Table)
global control treated age gender ethnic hh_size no_adult no_elderly socio_member share_farmlab edu_year mean_edu_hh shock_exposure area_perca asset_poor prov_unemploy prov_ruralpop

***
eststo clear
xtreg ln_inc_perca time int_timefarmlab $control ,  fe cluster(vill_id)
eststo est1

xtreg gini time int_timefarmlab $control ,  fe cluster(vill_id)
eststo est3

xtreg inc_poor_320  time int_timefarmlab  $control ,  fe cluster(vill_id)
eststo est4

xtreg MPI_deprived time int_timefarmlab $control ,  fe cluster(vill_id)
eststo est5

esttab using Table_5_2_Inter_Farmlab.rtf, se replace star(* 0.1 ** 0.05 *** 0.01) cells (b(star fmt(%9.3f)) se (par(( )) fmt(%9.3f))) stats(N chi2 F p Wald r2 r2_w r2_b r2_o, fmt(%4.0f %4.3f %4.3f %6.3f))


******** Table 5.1: Heterogenous effects of the COVID-19 with interaction of education of adult members (S6 Table)
global control treated age gender ethnic hh_size no_adult no_elderly socio_member share_farmlab edu_year mean_edu_hh shock_exposure area_perca asset_poor prov_unemploy prov_ruralpop

***
eststo clear
xtreg ln_inc_perca time int_timeeduhh  $control ,  fe cluster(vill_id)
eststo est1


xtreg gini time int_timeeduhh  $control ,  fe cluster(vill_id)
eststo est3

xtreg inc_poor_320  time int_timeeduhh $control ,  fe cluster(vill_id)
eststo est4

xtreg MPI_deprived time int_timeeduhh  $control ,  fe cluster(vill_id)
eststo est5

esttab using Table_5_3_Inter_Meaneduhh.rtf, se replace star(* 0.1 ** 0.05 *** 0.01) cells (b(star fmt(%9.3f)) se (par(( )) fmt(%9.3f))) stats(N chi2 F p Wald r2 r2_w r2_b r2_o, fmt(%4.0f %4.3f %4.3f %6.3f))


******** Table 6: Distribution effects of the COVID-19 on daily per capita income (S7 Table)
global control treated age gender ethnic hh_size no_adult no_elderly socio_member share_farmlab edu_year mean_edu_hh shock_exposure area_perca asset_poor prov_unemploy prov_ruralpop

***
eststo clear
rifhdreg dai_inc_per time $control , rif(q(10)) cluster(vill_id) 
eststo est1

rifhdreg dai_inc_per time  $control, rif(q(25)) cluster(vill_id)
eststo est2

rifhdreg dai_inc_per time  $control , rif(q(50)) cluster(vill_id)
eststo est3

rifhdreg dai_inc_per time  $control , rif(q(75)) cluster(vill_id)
eststo est4

rifhdreg dai_inc_per time  $control , rif(q(90)) cluster(vill_id)
eststo est5

esttab using Table_6_Income.rtf, se replace star(* 0.1 ** 0.05 *** 0.01) cells (b(star fmt(%9.3f)) se (par(( )) fmt(%9.3f))) stats(N ll chi2 p r2_p r2 r2_a idp jp cdf widstat F Fdf1 Fdf2 Fp, fmt(%4.0f %4.2f %4.2f %6.3f)) 


******** Supplementary information

****** S1 Figure
*** 2010
preserve
keep if year==2010
glcurve dai_inc_per if prov==31 ,  lorenz gl(g1) p(p1) nograph
glcurve dai_inc_per if prov==34,  lorenz gl(g2) p(p2) nograph 
glcurve dai_inc_per if prov==48 , lorenz gl(g3) p(p3) nograph
glcurve dai_inc_per if prov==405,  lorenz gl(g4) p(p4) nograph
glcurve dai_inc_per if prov==605 ,  lorenz gl(g5) p(p5) nograph


replace g1 = g1*100
replace g2 = g2*100
replace g3 = g3*100
replace g4 = g4*100
replace g5 = g5*100

replace p1 = p1*100
replace p2 = p2*100
replace p3 = p3*100
replace p4 = p4*100
replace p5 = p5*100


graph twoway (function y = x , range(0 100)) (line g1 p1 , lpattern (solid) sort lcolor(red) lwidth(medthick)) (line g2 p2 , lpattern (solid) sort lcolor(gold) lwidth(medthick)) (line g3 p3, lpattern (dash) sort lcolor(navy	) lwidth(medthick)) (line g4 p4, lpattern (dash_dot) sort lcolor(blue	) lwidth(medthick)) (line g5 p5, lpattern (dash) sort lcolor(lime	)lwidth(medthick)), graphregion(style(none)  istyle(none) margin(zero) ) /*
*/ xlab(0(10)100, nogrid) ylab(0(10)100, nogrid) /*
*/ aspect(1) xtitle("Cumulative share of population", size(medium)) ytitle("Cumulative share of daily per capita income", size(medium))/*
*/ legend(on order(2 3 4 5 6 ) label(2 "Buriram" ) /*
*/ label(3 "Ubon Ratchathani" ) /*
*/ label(4 "Nakhon Phanom") label(5 "Ha Tinh") label(6 "Dak Lak")  size(small)  bmargin(zero) symxsize(8)/*
*/  pos(10) ring(0) col(1)) graphregion(fcolor(white) ifcolor(white) style (white) color(white) lstyle(white) lcolor(white) lpattern(blank)  ilpattern(blank) margin(zero) ) plotregion(fcolor(white) ifcolor(white) style (white) color(white) lstyle(white) lcolor(white) lpattern(blank)  ilpattern(blank) margin(medium))  title("Lorenz curve of 2010", pos(6) size(large) color(black) ) xsize(5.0)
graph export "S1a_Figure_Lorenz_2010.tif", as(tif) replace
restore


*** 2013
preserve
keep if year==2013
glcurve dai_inc_per if prov==31 ,  lorenz gl(g1) p(p1) nograph
glcurve dai_inc_per if prov==34,  lorenz gl(g2) p(p2) nograph 
glcurve dai_inc_per if prov==48 , lorenz gl(g3) p(p3) nograph
glcurve dai_inc_per if prov==405,  lorenz gl(g4) p(p4) nograph
glcurve dai_inc_per if prov==605 ,  lorenz gl(g5) p(p5) nograph


replace g1 = g1*100
replace g2 = g2*100
replace g3 = g3*100
replace g4 = g4*100
replace g5 = g5*100

replace p1 = p1*100
replace p2 = p2*100
replace p3 = p3*100
replace p4 = p4*100
replace p5 = p5*100


graph twoway (function y = x , range(0 100)) (line g1 p1 , lpattern (solid) sort lcolor(red) lwidth(medthick)) (line g2 p2 , lpattern (solid) sort lcolor(gold) lwidth(medthick)) (line g3 p3, lpattern (dash) sort lcolor(navy	) lwidth(medthick)) (line g4 p4, lpattern (dash_dot) sort lcolor(blue	) lwidth(medthick)) (line g5 p5, lpattern (dash) sort lcolor(lime	)lwidth(medthick)), graphregion(style(none)  istyle(none) margin(zero) ) /*
*/ xlab(0(10)100, nogrid) ylab(0(10)100, nogrid) /*
*/ aspect(1) xtitle("Cumulative share of population", size(medium)) ytitle("Cumulative share of daily per capita income", size(medium))/*
*/ legend(on order(2 3 4 5 6 ) label(2 "Buriram" ) /*
*/ label(3 "Ubon Ratchathani" ) /*
*/ label(4 "Nakhon Phanom") label(5 "Ha Tinh") label(6 "Dak Lak")  size(small)  bmargin(zero) symxsize(8)/*
*/  pos(10) ring(0) col(1)) graphregion(fcolor(white) ifcolor(white) style (white) color(white) lstyle(white) lcolor(white) lpattern(blank)  ilpattern(blank) margin(zero) ) plotregion(fcolor(white) ifcolor(white) style (white) color(white) lstyle(white) lcolor(white) lpattern(blank)  ilpattern(blank) margin(medium))  title("Lorenz curve of 2013", pos(6) size(large) color(black) ) xsize(5.0)
graph export "S1b_Figure_Lorenz_2013.tif", as(tif) replace
restore


****** S3 Table: VIF value
reg ln_inc_perca time $control
vif

reg ln_inc_perca  time int_timegender  $control
vif

reg ln_inc_perca  time int_timefarmlab $control
vif

reg ln_inc_perca  time int_timeeduhh   $control  
vif


******** S8_Table: Robustness check of the distributional effects of the COVID-19 on household income using balancing weights
eststo clear
rifhdreg dai_inc_per time  $control [aweight = weight_time], rif(q(10)) cluster(vill_id) 
eststo est1

rifhdreg dai_inc_per time  $control [aweight = weight_time], rif(q(25)) cluster(vill_id)
eststo est2

rifhdreg dai_inc_per time  $control [aweight = weight_time], rif(q(50)) cluster(vill_id)
eststo est3

rifhdreg dai_inc_per time  $control [aweight = weight_time], rif(q(75)) cluster(vill_id)
eststo est4

rifhdreg dai_inc_per time  $control [aweight = weight_time], rif(q(90)) cluster(vill_id)
eststo est5

esttab using Table_S8_Robust_Income.rtf, se replace star(* 0.1 ** 0.05 *** 0.01) cells (b(star fmt(%9.3f)) se (par(( )) fmt(%9.3f))) stats(N ll chi2 p r2_p r2 r2_a idp jp cdf widstat F Fdf1 Fdf2 Fp, fmt(%4.0f %4.2f %4.2f %6.3f)) 


******** End of dofile ******** 
